# Supplementary material for: A release of local subunit conformational heterogeneity underlies gating in a muscle nicotinic acetylcholine receptor
Source: Nat Commun. 2024 Feb 27;15:1803. doi: 10.1038/s41467-024-46028-x (PMC10899235; doi:10.1038/s41467-024-46028-x)
Supplement: Supplementary file 10 — Source Data [file 41467_2024_46028_MOESM10_ESM.xlsx]

## Sheet: Fig. 2
Subtype	Mutant	Replicate 1	Replicate 2	Replicate 3	Replicate 4	Replicate 5	Replicate 6	Replicate 7	Replicate 8	Replicate 9	Replicate 10	Average	Stdev
Torpedo	ɑE45R	1.33934	1.40461	1.39302	1.34956	1.32935	0.977172	1.21693	0.893626			1.23795	0.196366
Human		0.921762	0.761324	0.785665	0.548726	0.746127	0.869747	0.775112	0.733216			0.76771	0.109656
Torpedo	ɑE45A	-0.354143	-0.394548	-0.371781	-0.354143	-0.392118	-0.378215	-0.522181	-0.585541			-0.419084	0.0861964
Human		-0.454934	-0.34999	-0.373291	-0.387412	-0.404548	-0.570909	-0.501114	-0.494159			-0.442045	0.0761289
Human	ɑE45K	0.317084	0.328699	0.333622	0.321647	0.472456	0.409001	0.221788	0.359613			0.345489	0.0731474
Torpedo	ɑV46A	-1.05044	-1.0488	-1.19333	-1.06342	-0.882772	-1.08295	-0.994178	-1.09907			-1.05187	0.0888592
Human		-0.745775	-0.998344	-0.984967	-0.969348	-0.944535	-0.994319	-1.00467	-0.822116			-0.933009	0.0961168
Torpedo	ɑP272G	-0.469202	-0.571633	-0.353323	-0.354756	-0.392306	-0.566394	-0.491682	-0.476979	-0.40975	-0.448796	-0.453482	0.0777623
Human		-0.689896	-0.815727	-0.551691	-0.620672	-0.730079	-0.793873	-0.541596	-0.59184			-0.666922	0.106595
Human	ɑE45A+V46A	0.079872	0.0605268	0.0393645	0.113475	0.0293041	0.0341868	-0.0043948	-0.0307524	0.013113		0.0371883	0.0435701
Torpedo	ɑE45R+R209E	-0.182225	0.0135276	0.0381071	-0.104197	0.062717	0.0600542	0.0626635	-0.0289262			-0.00978479	0.0904239
Torpedo	ɑE45R+R209Q	0.04298	0.107881	0.309955	-0.143136	-0.0022565	-0.0366434	-0.0251465	-0.0345134			0.0273901	0.13481
Human		0.489671	0.464576	0.590099	0.512196	0.555157	0.421231					0.505488	0.0611461
Torpedo	ɑE45A+P272G	-0.760791	-0.73391	-0.779625	-0.819234	-0.738409	-0.664782	-0.782534	-0.877961			-0.769656	0.0630016
Torpedo	ɑV46A+P272G	-1.26095	-1.10274	-1.12166	-1.12306	-1.09849	-1.35375	-1.12316	-1.1749			-1.16984	0.091365
Human		-0.798941	-0.550307	-0.746266	-0.734938	-0.742226	-0.65163	-0.674205	-0.429456			-0.665996	0.12206

## Sheet: Fig. 3
Mutant	Replicate 1	Replicate 2	Replicate 3	Replicate 4	Replicate 5	Replicate 6	Replicate 7	Replicate 8	Replicate 9	Average	Stdev
ɑS266A	-0.682523	-0.694645	-0.750073	-0.619369	-0.669657	-0.631527	-0.588532	-0.482799		-0.639891	0.080754
ɑT267A	-0.412083	-0.487489	-0.458234	-0.518554	-0.49554	-0.425827	-0.513623	-0.387786		-0.462392	0.0492207
ɑS268A	0.495397	0.649968	0.643817	0.640167	0.676362	0.652661	0.655371	0.647703		0.632681	0.0565351
ɑS269A	0.457199	0.412662	0.33652	0.369771	0.385433	0.397273	0.378194	0.387008		0.390508	0.0348845
ɑM2-M3->AAAA	0.212687	0.264387	0.211331	0.204762	0.51011	0.514623	0.482428	0.473808		0.359267	0.147077
ɑM2-M3->GGGG	-0.181616	-0.144132	-0.135419	-0.0590048	-0.17052	-0.226399	-0.233748	-0.280531		-0.178921	0.0688115
ɣG182A	-0.343792	-0.504459	-0.382069	-0.393802	-0.387218	-0.366843	-0.398445	-0.377247		-0.394234	0.0477312
ɣE183A	-0.205882	-0.0983378	-0.108179	-0.184044	-0.314994	-0.296472	-0.214149	-0.336823		-0.21986	0.0905153
ɣK218A	0.699343	0.571062	0.742359	0.482007	0.430979	0.758494	0.633157	0.56102		0.609803	0.119782
ɣP219A	-0.122013	-0.123755	-0.119211	-0.0581968	-0.0606162	-0.0234852	-0.19569	-0.0590048		-0.0952465	0.0550681
ɣL220A	0.136927	0.0538864	-0.047968	0.0814373	0.148226	-0.0221692	-0.140132	0.0857531		0.036995	0.0993477
ɣF221A	-0.172389	-0.272952	-0.342743	-0.235634	-0.27688	-0.241506	-0.388164	-0.207031		-0.267162	0.0704393
δG188A	-0.122711	-0.297172	-0.245465	-0.404134	-0.311398	-0.357809	-0.351681	-0.345882		-0.304531	0.0872935
δE189A	-0.0500331	-0.0968606	-0.0693741	-0.0391856	-0.0142328	-0.0400297	0.0464136	0.0380566	-0.0775722	-0.0336464	0.0493327
δK224A	0.382189	0.362467	0.199899	0.412542	0.297212	0.224619	0.434737	0.400052	0.485386	0.355456	0.0961035
δP225A	-0.152674	-0.0520884	-0.109978	-0.140132	-0.0345134	-0.159772	-0.0429712	-0.149408		-0.105192	0.0536114
δL226A	0.341059	0.365889	0.206841	0.405781	0.397735	0.311184	0.293925	0.287962		0.326297	0.0657074
δF227A	0.225163	0.150836	0.278729	0.197999	0.177275	0.160563	0.290211	0.300895		0.222709	0.0603757
ɣG182A+δG188A	-0.541342	-0.556109	-0.549245	-0.49317	-0.534103	-0.522598	-0.51078	-0.487639	-0.467944	-0.518103	0.0303105
ɣE183A+δE189A	-0.195985	-0.211032	-0.202994	-0.0685852	-0.231313	-0.165495	-0.375497	-0.37335		-0.228031	0.102922
ɣK218A+δK224A	0.896896	1.0312	1.00582	0.799913	1.0616	0.736774	1.26244	1.25865	1.2315	1.03164	0.19529
ɣP219A+δP225A	-0.0689798	-0.182529	-0.120614	-0.0408722	-0.0467242	-0.128596	-0.153324	-0.0897745		-0.103927	0.0509551
ɣL220A+δL226A	0.175055	0.140235	0.202029	0.242995	0.239691	0.137942	0.103048	0.10593		0.168366	0.0556986
ɣF221A+δF227A	-0.393242	-0.127908	-0.44133	-0.104197	-0.307771	-0.154621	-0.483103	-0.0050075		-0.252147	0.1773

## Sheet: Fig. 5
Mutant	Replicate 1	Replicate 2	Replicate 3	Replicate 4	Replicate 5	Replicate 6	Replicate 7	Replicate 8	Replicate 9	Average	Stdev
ɑE45R	1.33934	1.40461	1.39302	1.34956	1.32935	0.977172	1.21693	0.893626		1.23795	0.196366
ɑE175A	-0.665082	-0.683195	-0.662576	-0.67104	-0.696416	-0.764942	-0.819164	-0.747021	-0.771955	-0.720154	0.0569032
βE45R	0.016495	-0.0204523	-0.0565763	0.0237592	-0.0606162	-0.111053	-0.0215096	-0.0541341		-0.0355109	0.044349
βD138A	-0.274675	-0.360237	-0.337461	-0.441664	-0.326264	-0.34127	-0.334046	-0.273691		-0.336164	0.0528122
βQ185A	-0.043808	-0.122013	-0.0524984	0.0298574	-0.093891	-0.0810389	-0.165495	0.0735891	0.0606386	-0.043851	0.0829243
βR215A	-0.321218	-0.519114	-0.468259	-0.355164	-0.251984	-0.382644	-0.135419	-0.467314		-0.36264	0.126853
δE47R	-0.299498	-0.220317	-0.149408	-0.162325	-0.269237	-0.2116	-0.240445	-0.216402		-0.221154	0.0500639
δD140A	0.48737	0.3225	0.547273	0.575563	0.575911	0.583287	0.906855	0.709645		0.58855	0.168634
δE189A	-0.0500331	-0.0968606	-0.0693741	-0.0391856	-0.0142328	-0.0400297	0.0464136	0.0380566	-0.0775722	-0.0336464	0.0493327
δR223A	0.210654	0.0504454	0.146409	0.161031	0.257306	0.170034	0.0602135	0.0131461		0.133655	0.0847634
ɣE45R	-0.150063	-0.0927722	-0.0810389	-0.19569	-0.185253	-0.0280602	-0.0964905	-0.0814224		-0.113849	0.0577448
ɣD138A	-0.0005975	-0.056982	-0.0200993	-0.206169	-0.146118	-0.203573	-0.041713	-0.0549497	0.00906689	-0.0801262	0.0836731
ɣE183A	-0.205882	-0.0983378	-0.108179	-0.184044	-0.314994	-0.296472	-0.214149	-0.336823		-0.21986	0.0905153
ɣR217A	-0.0336585	-0.0957494	-0.102374	0.0263061	-0.0450602	-0.106735	-0.0610182	0.0767776		-0.042689	0.0653949

## Sheet: Table 1
	Adjusted P value (EC50)	Adjusted P value (Hill slope)
WT vs. aE45R	<0.0001	0.0309
WT vs. aE45A	<0.0001	0.7139
WT vs. aV46A	<0.0001	0.9993
WT vs. aI264	<0.0001	0.0527
WT vs. aP265A	<0.0001	0.7753
WT vs. aP265G	<0.0001	>0.9999
WT vs. aP272G	<0.0001	0.9586
WT vs. aS266A	<0.0001	0.8408
WT vs. aT267A	<0.0001	0.782
WT vs. aS268A	0.0002	>0.9999
WT vs. aS269A	0.0143	>0.9999
WT vs. aAAAA	0.0419	0.5649
WT vs. aGGGG	0.0555	>0.9999
WT vs. bGGGG	0.007	>0.9999
WT vs. dGGGG	<0.0001	0.9968
WT vs. gGGGG	<0.0001	0.425
WT vs. abdgGGGG	0.0017	0.6041
WT vs. gG182A	<0.0001	0.5373
WT vs. dG188A	<0.0001	0.9007
WT vs. gG182A+dG188A	<0.0001	>0.9999
WT vs. gE183A	0.0014	>0.9999
WT vs. dE189A	>0.9999	>0.9999
WT vs. gE183A+dE189A	0.0005	0.3689
WT vs. gK218A	0.0003	>0.9999
WT vs. dK224A	0.0188	>0.9999
WT vs. gK218A+dK224A	<0.0001	0.3174
WT vs. gP219A	0.9872	0.8995
WT vs. dP225A	0.9516	>0.9999
WT vs. gP218A+dP225A	0.9595	0.9997
WT vs. gL220A	>0.9999	>0.9999
WT vs. dL226A	0.0586	0.1416
WT vs. gL220A+dL226A	0.8521	>0.9999
WT vs. gF221A	<0.0001	>0.9999
WT vs. dF2267A	0.4431	0.6969
WT vs. gF221A+dF227A	<0.0001	0.972

## Sheet: Table 2
	Adjusted P value (EC50)	Adjusted P value (Hill slope)
WT vs. aE45R+R209Q	>0.9999	>0.9999
WT vs. aE45R+R209E	>0.9999	>0.9999
WT vs. aE45A+P272G	<0.0001	0.4764
WT vs. aV46A+I264A	<0.0001	>0.9999
WT vs. aV46A+P265A	<0.0001	0.9988
WT vs. aV46A+P265G	<0.0001	>0.9999
WT vs. aV46A+P272G	<0.0001	0.0639
WT vs. aI264A+P265G	0.9998	0.1183
WT vs. aI264A+P272G	<0.0001	0.9359
WT vs. aV46A+I264A+P265G	>0.9999	0.9994
WT vs. aV46A+I264A+P272G	<0.0001	0.7845
WT vs. aS266A+gG182A+dG188A	<0.0001	0.5807
WT vs. aS266A+gE183A+dE189A	<0.0001	>0.9999
WT vs. aT267A+gG182+dG188A	<0.0001	0.1327
WT vs. aS268A+gG182+dG188A	>0.9999	>0.9999
WT vs. aS268A+gK218A+dK224A	0.098	0.3165
WT vs. aS268P+gG182A+dG188A	>0.9999	0.9957
WT vs. aS269A+gK218A+dK224A	0.6008	>0.9999
WT vs. aS266A+aT267A+gG182A+dG188A	<0.0001	0.6156
WT vs. aS266A+T267A+gE183A+dE189A	<0.0001	0.0472
WT vs. aS268A+aS269A+gG182A+dG188A	0.9862	>0.9999
WT vs. aS268A+aS269A+gK218A+dK224A	0.3438	<0.0001
WT vs. GGGG+gG182A	0.0078	0.9988
WT vs. GGGG+dG188A	0.0011	>0.9999
WT vs. GGGG+gG182A+dG188A	<0.0001	>0.9999
WT vs. GGGG+gG182I	>0.9999	0.9678
WT vs. GGGG+dG188I	>0.9999	>0.9999

## Sheet: Table S1
	Torpedo		Human adult
	Adjusted P value (EC50)	Adjusted P value (Hill slope)	Adjusted P value (EC50)	Adjusted P value (Hill slope)
WT vs. E45R	0.0833	0.0048	0.0083	0.0068
WT vs. E45A	0.0002	0.2135	<0.0001	>0.9999
WT vs. E45K	NR	NR	0.1992	0.9881
WT vs. V46A	<0.0001	0.7858	<0.0001	0.0015
WT vs. P272G	<0.0001	0.4782	<0.0001	>0.9999
WT vs. E45A+V46A	NR	NR	>0.9999	0.0105
WT vs. E45R+R209Q	>0.9999	>0.9999	0.112	0.2185
WT vs. E45R+R209E	>0.9999	>0.9999	NR	NR
WT vs. E45A+P272G	<0.0001	0.0564	NR	NR
WT vs. V46A+P272G	<0.0001	0.0026	<0.0001	0.1217

## Sheet: Table S2
	Adjusted P value (EC50)	Adjusted P value (Hill slope)
WT vs. dloopF	0.0006	<0.0001
WT vs. gloopF	<0.0001	0.0546
WT vs. dgloopF	<0.0001	>0.9999
WT vs. aS268P	>0.9999	>0.9999
WT vs. aS266A+T267A	<0.0001	0.9996
WT vs. aS268A+S269A	<0.0001	0.6635
WT vs. gN181A	0.9984	>0.9999
WT vs. gN181D	<0.0001	>0.9999
WT vs. gN181Y	>0.9999	0.9901
WT vs. dN187D	0.2802	>0.9999
WT vs. gW184A	>0.9999	0.8864
WT vs. gT185A	0.9996	>0.9999
WT vs. gT185D	0.0379	0.994
WT vs. dE191A	0.9716	>0.9999
WT vs. dE191K	<0.0001	0.6745
WT vs. gI215A	<0.0001	0.8705
WT vs. gR217A	>0.9999	0.941
WT vs. dR223A	0.9651	0.9257
WT vs. dR223W	0.3343	>0.9999
WT vs. dR223E	0.3475	0.9991
WT vs. dR223K	0.0001	0.1128
WT vs. dR223Q	0.9955	0.0047
WT vs. gK218R	0.118	>0.9999
WT vs. gK218E	<0.0001	>0.9999
WT vs. gK218M	<0.0001	0.6522
WT vs. dK224E	0.0646	>0.9999
WT vs. dK224M	0.0072	<0.0001
WT vs. gL220F	0.0004	>0.9999
WT vs. gY222	0.0714	>0.9999
WT vs. dY228A	<0.0001	0.9961
WT vs. gK272A	0.7233	>0.9999
WT vs. dR277A	>0.9999	0.9995

## Sheet: Table S3
	Adjusted P value (EC50)	Adjusted P value (Hill slope)
WT vs. aS266A+gG182A	<0.0001	0.0003
WT vs. aS66A+gG182I	0.9964	0.997
WT vs. aS66A+gG182S	<0.0001	>0.9999
WT vs. aS266A+dG188A	<0.0001	0.1755
WT vs. aS266A+gE183A	<0.0001	>0.9999
WT vs. aS266A+gK218A	0.0002	>0.9999
WT vs. aS266A+gK272A	<0.0001	>0.9999
WT vs. aT267A+gG182A	<0.0001	0.3666
WT vs. aT267A+gG182I	<0.0001	0.9997
WT vs. aT267A+gG182S	<0.0001	>0.9999
WT vs. aT267A+dG188A	<0.0001	>0.9999
WT vs. aT267A+gK218A	>0.9999	0.8315
WT vs. aS268A+gE183A	0.01	0.9181
WT vs. aS268A+gK218A	<0.0001	>0.9999
WT vs. aS268A+gK218E	<0.0001	0.0932
WT vs. aS268A+dK224A	<0.0001	>0.9999
WT vs. aS268A+gL220A	<0.0001	>0.9999
WT vs. aS269A+gK218A	<0.0001	0.9956
WT vs. aS269A+gK218E	<0.0001	<0.0001
WT vs. aS269A+dK224A	<0.0001	0.8637

## Sheet: Table S4
	Adjusted P value (EC50)	Adjusted P value (Hill slope)
WT vs. gG182A	<0.0001	0.1483
WT vs. gG182S	<0.0001	>0.9999
WT vs. gG182V	<0.0001	0.998
WT vs. gG182E	<0.0001	>0.9999
WT vs. gG182Q	<0.0001	0.8171
WT vs. gG182I	<0.0001	0.9828
WT vs. gG182M	<0.0001	0.9688
WT vs. gG182R	<0.0001	>0.9999
WT vs. gG182W	<0.0001	>0.9999
WT vs. dG188A	<0.0001	0.4399
WT vs. dG188S	<0.0001	0.5292
WT vs. dG188I	<0.0001	0.0139
WT vs. gG182A+dG188A	<0.0001	0.941

## Sheet: Table S5
	Adjusted P value (EC50)	Adjusted P value (Hill slope)
WT vs. E45A	<0.0001	0.62
WT vs. E45R	<0.0001	0.02
WT vs. aD138E	0.0361	>0.9999
WT vs. aE175A	<0.0001	0.9997
WT vs. aE175R	<0.0001	0.6875
WT vs. bE45A	>0.9999	0.9998
WT vs. bE45R	>0.9999	0.9837
WT vs. bD138A	<0.0001	>0.9999
WT vs. bD138E	>0.9999	0.9979
WT vs. bD138R	>0.9999	0.9802
WT vs. bQ185A	0.9991	>0.9999
WT vs. bQ185R	0.0018	0.0088
WT vs. bR215A	<0.0001	0.6617
WT vs. bR215Q	<0.0001	0.9735
WT vs. bR215E	<0.0001	>0.9999
WT vs. dE47A	0.0058	0.0017
WT vs. dE47R	<0.0001	>0.9999
WT vs. dD140A	<0.0001	0.9982
WT vs. dD140E	>0.9999	0.0926
WT vs. dD140R	<0.0001	>0.9999
WT vs. dE189A	>0.9999	>0.9999
WT vs. dE189R	<0.0001	>0.9999
WT vs. dR223A	0.4066	0.8786
WT vs. dR223Q	0.7064	0.0022
WT vs. dR223E	0.0092	0.9976
WT vs. gE45A	0.0205	>0.9999
WT vs. gE45R	0.1047	>0.9999
WT vs. gD138A	0.5457	>0.9999
WT vs. gD138E	0.2469	>0.9999
WT vs. gE183A	<0.0001	>0.9999
WT vs. gR217A	>0.9999	0.9006

[truncated: 3 more sheets: Fig. S3, Torpedo nAChR primers, Human muscle nAChR primers]
